# Supplementary material for: Acetylation of FOXO1 activates Bim expression involved in CVB3 induced cardiomyocyte apoptosis
Source: Apoptosis. 2023 Dec 21;29(7-8):1271–87. doi: 10.1007/s10495-023-01924-3 (PMC11263423; doi:10.1007/s10495-023-01924-3)
Supplement: Supplementary file 7 — Supplementary Material 7 [file 10495_2023_1924_MOESM7_ESM.xlsx]

## Sheet: Supplementary Table S1
Application	Target gene	Forward sequence (5' to 3')	Reverse sequence (5' to 3')
qRT-PCR primers	Mouse β-actin	GCTACAGCTTCACCACCACA	AAGGAAGGCTGGAAAAGAGC
	CVB3	GGCGCTAGCACTCTGGTATC	CGAACGCTTTCTCCTTCAAC
	Mouse FOXO1	GTGCCCCAGGACTCTTGAAA	TACATTTTGGCCCAGGACCC
	Mouse FOXO3	CTCTCAGGCTCCTCACTGTA	ATGAGTTCACTACGGATGAT
	Mouse Bim	GGCCAAGCAACCTTCTGATG	TGCCTTCTCCATACCAGACG
ChIP-qPCR primers	Bim promoter 1	GTCGCCGTCACCGGATT	CAGCGGAGGTGGTGTGAAT
	Bim promoter 2	ATTCTGAGTGGAGGATGGGCG	CTGTCCTGCAGTTTGCGTGC
	Bim promoter 3	TTCCCGCTTCTCTTGTCTCTC	CTGTCCTCCTTTAGGCTCTCC
	Bim promoter 4	ATAGCCCAACCCGTTGCTTTC	TGGAGTCTTCCGATTCTGCAA
	Bim promoter 5	TGTCCAGGGTTGCAGAATCG	AGAACCATACAGGGGTGGGA
	Bim promoter 6	GGCTCAACTACCGCAGAGTC	GCTGCAGGAATCCGGTGAC
siRNA	Mouse Bim	CAAGCAACCUUCUGAUGUA	GUUCGUUGGAAGACUACAU
	Mouse FOXO1	GGAUUGAACCAGUAUAACU	AGUUAUACUGGUUCAAUCC
	Mouse CREBBP	GGAUAUUGCUGUGGACGAA	UUCGUCCACAGCAAUAUCC

## Sheet: Supplementary Table S2
Antibody	Application	Host	Vendor
Anti-FoxO1 (C29H4)	WB, IP, ChIP, IF	Rabbit	CST, #2880
Anti-FoxO1	WB, IP	Rabbit	Proteintech, #18592-1-AP
Anti-Phospho-FoxO1 (Ser256)	WB	Rabbit	CST, #9461
Anti-Phospho-FoxO1 (Ser319)	WB	Rabbit	CST, #2486
Anti-Bim (C34C5)	WB	Rabbit	CST, #2993
Anti-Bcl-2	WB	Rabbit	Proteintech, #26593-1-AP
Anti-Bax	WB	Rabbit	Proteintech, #50599-2-Ig
Anti-FoxO3a (75D8)	WB	Rabbit	CST, #2497
Anti-Phospho-FoxO3a (Ser294)	WB	Rabbit	CST, #5538
Anti-Caspase-3	WB	Rabbit	CST, #9662
Anti-Akt (pan)(C67E7)	WB	Rabbit	CST, #4691
Anti-Phospho-Akt (Ser473) (D9E)	WB	Rabbit	CST, #4060
Anti-PI3 Kinase p85 (19H8)	WB	Rabbit	CST, #4257
Anti-Phospho-PI3 Kinase p85 (Tyr458)/p55 (Tyr199)	WB	Rabbit	CST, #4228
Anti-Cleaved Caspase-3 (Asp175) (5A1E)	WB	Rabbit	CST, #9664
Anti-Ac-lysine (AKL5C1)	WB, IP	mouse	Santa Cruz, #sc-32268
Anti-SIRT1	WB	Rabbit	Proteintech, #19655-0-AP
Anti-SIRT2	WB	Rabbit	Proteintech, #13161-1-AP
Anti-SIRT3 (F19)	WB	mouse	Santa Cruz, #sc-365175
Anti-Coxsackievirus B3, clone 280-5F-4E-5E	IF	Rabbit	Sigma, #MAB948
Anti-CREBBP	WB	Rabbit	Abcam, #ab253202
Anti-14-3-4	WB	mouse	Proteintech, #66061-1-Ig
Anti-β-Tubulin	WB	mouse	Affinity, #T0023
HRP anti-Rabbit IgG	WB	Goat	CST, #7074
HRP anti-Mouse IgG	WB	Goat	CST, #7076
HRP-conjugated Anti-Heavy Chain of Rabbit IgG	WB	Goat	Proteintech, #SA00001-7H
Anti-Rabbit IgG H&L (Alexa Fluor® 488)	IF	Goat	Abcam, #ab150077
Anti-Mouse IgG H&L (Alexa Fluor® 594)	IF	Goat	Abcam, #ab150116

## Sheet: Supplementary Table S3
UCSC Database	PROMO Database	Intersection
2NF214	TGIF	AR
ALX1	USF2	ARNT
ALX3	47-kDa CRE bind. prot.	CRX
Alx4	abaA	E2F1
AR	ABF1	E2F2
ARGFX	ABI4	FOXD3
ARNT	Adf-1	FoxF1
ASCL1	ADR1	FOXI1
Ascl2	AGL3	FOXO1
ATF4	AhR	FOXO3
BACH1	AhR:Arnt	FOXO4
BCL11B	AIRE	FOXP3
BCL6	ALF1B	Hlf
Bhlha15	Alfin1	MafG
BHLHE22	AML1	MAZ
BHLHE40	AML1a	Nkx2-1
BHLHE41	ANF	NKX2-2
CEBPG	ANT	POU6F1
CRX	Antp	Sp1
CTCFL	AP-1	Sp3
DMRT1	AP-2	Spz1
DRGX	AP-2alpha	STAT4
E2F1	AP-2alphaA	STAT5a
E2F2	AP-2beta	STAT5b
E2F4	AP-3	VDR
E2F6	AP-3 -2	Wt1
EBF1	AP-4	YY1
EBF2	AR	Zic1
EGR1	AREB6	Zic2
EGR3	ARF1	Zic3
EGR4	Arnt
ELF1	ARP-1
ELF4	AT-BP1
ELK1	AT-BP2
ELK3	ATF
EMX1	ATF-1
EMX2	ATF-2
EN1	ATF3
EN2	B factor
EOMES	Bcd
ERF	BR-C Z1
Erg	BR-C Z2
ESR1	BR-C Z3
ESX1	BTEB3
ETV1	BTEB4
ETV2	C/EBP
ETV5	C/EBPalpha
EVX1	C/EBPbeta
EVX2	C/EBPbeta(p20)
FIGLA	C/EBPdelta
FOSB	C/EBPgamma
FOXA1	C1 (long form)
FOXA2	C1 (short form)
FOXA3	C1-I
FOXC1	CAC-binding protein
FOXC2	CAR:RXR-alpha
FOXD1	CArG box-binding protein
FOXD2	Cart-1
FOXD3	CAT8
FOXE1	CBF(2)
FoxF1	CBF1
FOXF2	CCBF
FOXG1	Cdx-1
FOXI1	CDX2
Foxj3	Cdx-3
FOXK1	c-Ets-1
FOXK2	c-Ets-1 54
FOXL1	c-Ets-1 68
Foxl2	c-Ets-2
FOXO1	CF2-II
FOXO3	c-Fos
FOXO4	Chx10
FOXO6	CIZ6-1
FOXP1	c-Jun
FOXP2	c-Myb
FOXP3	c-Myc
GABPA	COE1
GBX1	COE2
GBX2	core-binding factor
GCM1	COUP-TF1
GFI1B	CP2
Gli1	CPRF-1
Gli2	CREB
GLIS2	CREBbeta
GLIS3	CRE-BP2
GSC	CREMalpha
GSC2	CREMtau
GSX1	CREMtau1
GSX2	CREMtau2
HES1	CRF
HES2	Croc
HES5	Crx
HES7	Cutl1
HEY1	DBP
HEY2	DEF:GLO
HIC2	DEF:GLO:SQUA
HIF1A	Dl
HINFP	DP-1
HLF	DPBF-1
HNF1A	DPBF-2
HNF4A	DRF1.1
HNF4G	DRF1.3
HOXA1	dri
HOXA2	DSXF
HOXA7	DSXM
HOXB3	DTF-1
HOXB5	E12
HOXD10	E2
HOXD11	E2F
HOXD12	E2F1
HOXD3	E2F-1
IKZF3	E2F-1:DP-1
INSM1	E2F2
ISL1	E2F-5
ISX	E47
JUN	E4F1
KLF1	E74A
KLF10	EBF
KLF11	EFII
KLF12	Egr-1
KLF14	EIIaE-A
KLF15	Elf-1
KLF16	Elk-1
KLF17	EmBP-1a
KLF2	En-1
KLF4	ENKTF-1
KLF5	ER-alpha
KLF6	ER-beta
KLF7	ETF
KLF9	Evi-1
LBX1	f(alpha)-f(epsilon)
LBX2	FACB
LEF1	Fli-1
Lhx1	FOXD3
Lhx4	FOXF1
LHX5	FOXI1
LHX6	FOXJ1
Lhx8	FOXJ2 (long isoform)
LHX9	FOXM1
MAF	FOXM1a
MAFA	FOXM1b
MAFG	FOXN2
MAFK	FOXO1
MAZ	FOXO3
Mecom	FOXO4
MEIS1	FOXP3
MEIS2	Ftz
MEIS3	FXR
MGA	GA-BF
mix-a	GABP
MIXL1	GABP-alpha
MSC	GAGA factor
MSGN1	GAL4
MXI1	GAMYB
MYB	GATA-1
MYC	GATA-2
MYF6	GBF
MYOD1	GCF
MYOG	GCM
MZF1	GCMa
NEUROD1	GCMb
Neurod2	GCR1
NFAT5	GKLF
NFATC1	GR
NFATC2	GR-alpha
NFE2	GR-beta
NFE2L1	GT-1
NFE2L2	Hb
NFIC	HBP-1
NFIX	HBP-1a
NFYB	HBP-1a(1)
NHLH1	HBP-1a(c14)
NHLH2	HELIOS
NKX2-1	HES-1
NKX2-2	Hlf
NKX6-3	HMG I(Y)
NOTO	HNF-1A
NR1D1	HNF-1B
NR1H2	HNF-3
NR1H4	HNF-3alpha
NR2C2	HNF-3beta
NR2E1	HNF-3gamma
NR2F1	HNF-4alpha
NR2F6	HNF-4alpha1
NR4A1	HNF-4alpha2
NR5A1	HNF-6
Olig2	HNF-6beta
OSR1	HOX11
OTX2	HOXA3
PATZ1	HOXA4
PAX4	HOXD8
PAX6	HSF1 (long)
PBX3	HSF1 (short)
PDX1	IA-1
PITX1	Ik-1
PITX2	INSAF
PLAG1	IPF1
PLAGI1	IRF-1
POU6F1	IRF-2
PPARA	IRF-3
PPARD	Isl-1
PPARG	JunB
PRDM1	JunD
PRDM9	LBM1
PRRX1	LCR-F1
PRRX2	LEF-1
RARA	LF-A1
RARB	LIM1
RAX2	LIP15
RBPJ	LVb-binding factor
REL	LVc
RELB	LyF-1
RREB1	LYS14
RUNX1	MAC1
RUNX2	Mad
RUNX3	MafG
RXRA	mat1-Mc
RXRB	MATalpha1
RXRG	MATalpha2
SCRT1	Max
SCRT2	MAZ
SHOX	MBF1
Shox2	MBP-1 -1
SOHLH2	MCB1
SOX10	MCB2
SP1	MCM1
SP2	MED8
SP3	MEDEA (MED)
SP4	MEF1
SP5	MEF-2C/delta8
SP8	MF3
SP9	MIF-1
SPIC	MIG1
SPZ1	MNB1a
SREBF2	MRF-2
STAT1	Msx-1
STAT2	muEBP-C2
STAT3	MYB2
STAT4	MYBAS1
STAT5a	Myf-3
STAT5b	Myf-5
TAL1	MyoD
TBR1	myogenin
TBX18	MZF-1
TBX2	Ncx
TBX20	NERF-1a
TBX21	NF-1
TBX3	NF-1 (-like proteins)
Tbx6	NF-1/L
TCF12	NF-AT1
Tcf21	NF-AT2
TCF3	NF-AT3
TCF4	NF-AT4
TCF7L1	NFdeltaE3A
TCF7L2	NF-E2
TCFL5	NF-E4
TFAP2A	NFI/CTF
TFAP2B	NF-InsE2
TFAP2C	NF-InsE3
TFAP2E	NF-kappaB
TFAP4	NF-kappaB(-like)
TFCP2L1	NF-kappaB1
TFDP1	NF-muNR
THAP1	NF-X3
THAP11	NF-Y
THRB	NHP-1
TLX1	Nkx2-1
TLX2	Nkx2-2
TP53	Nkx2-5
TP73	Nkx6-2
Twist2	NRF-2
UNCX	Nrf2:MafK
VAX1	OBF3.1
VDR	OBF4
VEZF1	OC-2
VSX1	OCSBF-1
VSX2	octamer-binding factor
Wt1	Oct-B1
YY1	OSH15
YY2	Ovo-B
ZBTB14	p300
ZBTB26	p53
ZBTB7B	PacC
ZFP14	Pax-2
Zfp335	Pax-2a
ZFX	Pax-4a
ZIC1	Pax-5
ZIC2	Pax-6
ZIC3	Pax-8
ZIC4	Pax-9a
ZIC5	Pax-9b
ZIM3	PBF
ZKSCAN5	Pbx1b
ZNF135	PDR3
ZNF148	PEA3
ZNF211	PEBP2
ZNF214	PEBP2alphaA1
ZNF257	PKNOX1
ZNF263	POU1F1a
ZNF274	POU1F1b
ZNF281	POU1F1c
ZNF317	POU2F1
ZNF331	POU2F1a
ZNF343	POU2F1b
ZNF384	POU2F1c
ZNF416	POU2F2
ZNF417	POU2F2 (Oct-2.1)
ZNF449	POU2F2B
ZNF454	POU2F2C
ZNF460	POU3F1
ZNF530	POU3F2
ZNF549	POU4F1(l)
ZNF574	POU5F1
ZNF610	POU5F1 (Oct-5)
ZNF682	POU6F1
ZNF692	PPAR-alpha
ZNF701	PPAR-alpha:RXR-alpha
ZNF740	PPAR-gamma:RXR-alpha
ZNF85	PR A
ZNF93	PR B
ZSCAN4	PR-alpha
	PR-beta
	Prd
	PTF1
	Pu box binding factor
	PUR alpha
	PUR beta
	PXR-1:RXR-alpha
	R
	R1
	R2
	RAR-alpha1
	RAR-beta
	RAR-beta:RXR-alpha
	RAR-beta2
	RAR-gamma
	RC2
	RelA
	RF2a
	RFX1
	ROM1
	ROM2
	RORalpha1
	RXR-alpha
	RXR-beta
	S8
	SBF-1
	SF-1
	SIP4
	Smad3
	Smad4
	Sn
	Sox2
	Sp1
	Sp3
	Spz1
	SRF
	SRF (504 AA)
	SRY
	Staf
	STAT1beta
	STAT4
	STAT5A
	STAT5B
	STAT6
	STE12
	STF1
	Stra13
	StuAp
	SUT1
	SWI4
	SWI6
	SXR:RXR-alpha
	T3R-alpha
	T3R-alpha1
	T3R-beta1
	T3R-beta2
	TAF
	T-Ag
	Tal-1
	TBP
	TCF-1(P)
	TCF-1A
	TCF-2
	TCF-3
	TCF-4
	TCF-4E
	TF68
	TFIIB
	TFIID
	TFII-I
	TGA1
	TGA1a
	TGA1b
	TGA2
	TGGCA-binding protein
	TGT3
	Tll
	TMF
	TRAB1
	TRM1
	TSAP
	Ttk 69K
	Ubx
	UME6
	unc-86
	USF
	USF1
	USF-1
	USF2b
	VDR
	v-Myb
	Vpr
	VSF-1
	WIZZ
	WRKY2
	WT1
	WT1 =-KTS
	WT1 I
	WT1 I =-KTS
	XBP-1
	XPF-1
	Xvent-1
	Yi
	YY1
	Zeste
	ZF5
	Zic1
	Zic2
	Zic3
	Zta
	DEC2
